# Supplementary material for: Identification of a prognosis-related ceRNA network in cholangiocarcinoma and potentially therapeutic molecules using a bioinformatic approach and molecular docking
Source: Sci Rep. 2022 Sep 28;12:16247. doi: 10.1038/s41598-022-20362-w (PMC9519560; doi:10.1038/s41598-022-20362-w)
Supplement: Supplementary file 10 — Supplementary Information 10. [file 41598_2022_20362_MOESM10_ESM.xlsx]

## Sheet: Sheet1
MicroRNA	mRNA	miRDB	miRTarBase	TargetScan	Sum
hsa-mir-200a-3p	SPAG9	1	1	1	3
hsa-mir-200a-3p	GATA6	1	1	1	3
hsa-mir-200a-3p	OGT	1	1	1	3
hsa-mir-200a-3p	UBASH3B	1	1	1	3
hsa-mir-429	ZEB1	1	1	1	3
hsa-mir-429	FBXW7	1	1	1	3
hsa-mir-429	MBNL3	1	1	1	3
hsa-mir-429	MCFD2	1	1	1	3
hsa-mir-429	CRKL	1	1	1	3
hsa-mir-429	NANOS1	1	1	1	3
hsa-mir-429	DLC1	1	1	1	3
hsa-mir-429	SESN1	1	1	1	3
hsa-mir-429	VEGFA	1	1	1	3
hsa-mir-429	PPP1R18	1	1	1	3
hsa-mir-429	THAP1	1	1	1	3
hsa-mir-429	AMFR	1	1	1	3
hsa-mir-429	RASSF8	1	1	1	3
hsa-mir-429	OCLN	1	1	1	3
hsa-mir-429	PMAIP1	1	1	1	3
hsa-mir-429	DENND5B	1	1	1	3
hsa-mir-429	TIMP2	1	1	1	3
hsa-mir-429	ZFPM2	1	1	1	3
hsa-mir-429	GJC1	1	1	1	3
hsa-mir-429	KLF6	1	1	1	3
hsa-mir-429	YWHAB	1	1	1	3
hsa-mir-429	SOX2	1	1	1	3
hsa-mir-429	SECISBP2L	1	1	1	3
hsa-mir-429	THSD7A	1	1	1	3
hsa-mir-429	GMFB	1	1	1	3
hsa-mir-429	UBE2D1	1	1	1	3
hsa-mir-429	SEC24A	1	1	1	3
hsa-mir-137	KLF12	1	1	1	3
hsa-mir-137	RORA	1	1	1	3
hsa-mir-137	NCOA3	1	1	1	3
hsa-mir-137	MITF	1	1	1	3
hsa-mir-137	SNRK	1	1	1	3
hsa-mir-137	ZNF326	1	1	1	3
hsa-mir-137	DR1	1	1	1	3
hsa-mir-137	LIMCH1	1	1	1	3
hsa-mir-137	NCOA2	1	1	1	3
hsa-mir-137	SLC1A5	1	1	1	3
hsa-mir-137	RBM27	1	1	1	3
hsa-mir-137	FMNL2	1	1	1	3
hsa-mir-137	MSI1	1	1	1	3
hsa-mir-137	ZNF804A	1	1	1	3
hsa-mir-137	RREB1	1	1	1	3
hsa-mir-137	CALN1	1	1	1	3
hsa-mir-137	KDM4A	1	1	1	3
hsa-mir-137	ESRRA	1	1	1	3
hsa-mir-137	KIT	1	1	1	3
hsa-mir-137	AGO4	1	1	1	3
hsa-mir-137	PXN	1	1	1	3
hsa-mir-137	E2F6	1	1	1	3
hsa-mir-137	RNF4	1	1	1	3
hsa-mir-137	YTHDF3	1	1	1	3
hsa-mir-137	KDM1A	1	1	1	3
hsa-mir-137	LONRF3	1	1	1	3
hsa-mir-137	FNIP1	1	1	1	3
hsa-mir-137	HNRNPDL	1	1	1	3
hsa-mir-137	PRKAA1	1	1	1	3
hsa-mir-205-5p	RAB11FIP1	1	1	1	3
hsa-mir-205-5p	LPCAT1	1	1	1	3
hsa-mir-205-5p	NFAT5	1	1	1	3
hsa-mir-205-5p	PTPRJ	1	1	1	3
hsa-mir-205-5p	CCNJ	1	1	1	3
hsa-mir-205-5p	PRKCE	1	1	1	3
hsa-mir-205-5p	LCOR	1	1	1	3
hsa-mir-205-5p	AMOT	1	1	1	3
hsa-mir-205-5p	PTPRM	1	1	1	3
hsa-mir-205-5p	EZR	1	1	1	3
hsa-mir-205-5p	ETNK1	1	1	1	3
hsa-mir-205-5p	LRRK2	1	1	1	3
hsa-mir-205-5p	RTN3	1	1	1	3
hsa-mir-205-5p	SATB2	1	1	1	3
hsa-mir-205-5p	MARCKS	1	1	1	3
hsa-mir-205-5p	LRP1	1	1	1	3
hsa-mir-205-5p	ZEB1	1	1	1	3
hsa-mir-205-5p	LAMC1	1	1	1	3
hsa-mir-205-5p	ERBB3	1	1	1	3
hsa-mir-205-5p	NOTCH2	1	1	1	3
hsa-mir-205-5p	LYSMD3	1	1	1	3
hsa-mir-205-5p	SMAD4	1	1	1	3
hsa-mir-205-5p	VEGFA	1	1	1	3
hsa-mir-205-5p	SMAD1	1	1	1	3
hsa-mir-205-5p	RUNX2	1	1	1	3
hsa-mir-205-5p	ENPP4	1	1	1	3
hsa-mir-205-5p	TM9SF2	1	1	1	3
hsa-mir-205-5p	MMD	1	1	1	3
hsa-mir-205-5p	B4GALT5	1	1	1	3
hsa-mir-205-5p	INPPL1	1	1	1	3
hsa-mir-205-5p	SERTAD2	1	1	1	3
hsa-mir-205-5p	ACSL1	1	1	1	3
hsa-mir-205-5p	NSF	1	1	1	3
hsa-mir-205-5p	ESRRG	1	1	1	3
hsa-mir-205-5p	RAP2B	1	1	1	3
hsa-mir-205-5p	MED1	1	1	1	3
hsa-mir-205-5p	B4GALT6	1	1	1	3
hsa-mir-205-5p	YES1	1	1	1	3
hsa-mir-205-5p	PHC2	1	1	1	3
hsa-mir-205-5p	BAMBI	1	1	1	3
hsa-mir-205-5p	CENPF	1	1	1	3
hsa-mir-205-5p	ZEB2	1	1	1	3
hsa-mir-205-5p	DDX5	1	1	1	3
hsa-mir-205-5p	PTEN	1	1	1	3
hsa-mir-205-5p	NDUFA4	1	1	1	3
hsa-mir-205-5p	PICALM	1	1	1	3
hsa-mir-205-5p	CREB1	1	1	1	3
hsa-mir-205-5p	PARD6B	1	1	1	3
hsa-mir-205-5p	E2F1	1	1	1	3
hsa-mir-192-5p	WDR44	1	1	1	3
hsa-mir-192-5p	RAB2A	1	1	1	3
hsa-mir-192-5p	ARFGEF1	1	1	1	3
hsa-mir-192-5p	RB1	1	1	1	3
hsa-mir-192-5p	PKP4	1	1	1	3
hsa-mir-192-5p	MIPOL1	1	1	1	3
hsa-mir-192-5p	XIAP	1	1	1	3
hsa-mir-192-5p	CHD7	1	1	1	3
hsa-mir-192-5p	DBT	1	1	1	3
hsa-mir-141-3p	ZBTB34	1	1	1	3
hsa-mir-141-3p	ZEB2	1	1	1	3
hsa-mir-141-3p	EPHA7	1	1	1	3
hsa-mir-141-3p	KLF12	1	1	1	3
hsa-mir-141-3p	HNRNPF	1	1	1	3
hsa-mir-141-3p	E2F3	1	1	1	3
hsa-mir-141-3p	ELAVL2	1	1	1	3
hsa-mir-141-3p	ZEB1	1	1	1	3
hsa-mir-141-3p	H2AFZ	1	1	1	3
hsa-mir-141-3p	IPO5	1	1	1	3
hsa-mir-141-3p	BRD3	1	1	1	3
hsa-mir-141-3p	TGFB2	1	1	1	3
hsa-mir-141-3p	SLC35D1	1	1	1	3
hsa-mir-141-3p	EPHA2	1	1	1	3
hsa-mir-141-3p	PAPPA	1	1	1	3
hsa-mir-141-3p	GNA13	1	1	1	3
hsa-mir-141-3p	PHLPP2	1	1	1	3
hsa-mir-141-3p	YWHAG	1	1	1	3
hsa-mir-141-3p	SCD5	1	1	1	3
hsa-mir-141-3p	TIAM1	1	1	1	3
hsa-mir-141-3p	RAP2C	1	1	1	3
hsa-mir-141-3p	YAP1	1	1	1	3
hsa-mir-141-3p	LPP	1	1	1	3
hsa-mir-141-3p	CDC25A	1	1	1	3
hsa-mir-141-3p	PRELID2	1	1	1	3
hsa-mir-141-3p	SFPQ	1	1	1	3
hsa-mir-141-3p	QKI	1	1	1	3
hsa-mir-141-3p	PPP1R15B	1	1	1	3
hsa-mir-141-3p	TET1	1	1	1	3
hsa-mir-141-3p	ZMPSTE24	1	1	1	3
hsa-mir-141-3p	IGF1R	1	1	1	3
hsa-mir-141-3p	CLOCK	1	1	1	3
hsa-mir-141-3p	STAT4	1	1	1	3
hsa-mir-141-3p	PTEN	1	1	1	3
hsa-mir-141-3p	LHX1	1	1	1	3
hsa-mir-141-3p	STAT5A	1	1	1	3
hsa-mir-141-3p	TET3	1	1	1	3
hsa-mir-141-3p	ATXN7L1	1	1	1	3
hsa-mir-141-3p	TNKS2	1	1	1	3
hsa-mir-141-3p	PTPRD	1	1	1	3
hsa-mir-141-3p	USP53	1	1	1	3
hsa-mir-211-5p	TCF12	1	1	1	3
hsa-mir-211-5p	AP1S2	1	1	1	3
hsa-mir-211-5p	CREB5	1	1	1	3
hsa-mir-211-5p	WWC3	1	1	1	3
hsa-mir-211-5p	ITPR1	1	1	1	3
hsa-mir-211-5p	SAMD5	1	1	1	3
hsa-mir-211-5p	TGFBR2	1	1	1	3
hsa-mir-211-5p	M6PR	1	1	1	3
hsa-mir-211-5p	PHF13	1	1	1	3
hsa-mir-22-3p	NET1	1	1	1	3
hsa-mir-22-3p	ESR1	1	1	1	3
hsa-mir-22-3p	RCOR1	1	1	1	3
hsa-mir-22-3p	LIN7C	1	1	1	3
hsa-mir-22-3p	DDIT4	1	1	1	3
hsa-mir-22-3p	ERBB3	1	1	1	3
hsa-mir-22-3p	FRAT2	1	1	1	3
hsa-mir-22-3p	SIRT1	1	1	1	3
hsa-mir-22-3p	H3F3B	1	1	1	3
hsa-mir-22-3p	LRRC1	1	1	1	3
hsa-mir-22-3p	RAB5B	1	1	1	3
hsa-mir-22-3p	C5orf24	1	1	1	3
hsa-mir-22-3p	MTHFR	1	1	1	3
hsa-mir-22-3p	PPM1K	1	1	1	3
hsa-mir-22-3p	MAX	1	1	1	3
hsa-mir-22-3p	BTG1	1	1	1	3
hsa-mir-22-3p	PDIK1L	1	1	1	3
hsa-mir-22-3p	BRWD3	1	1	1	3
hsa-mir-22-3p	CHD9	1	1	1	3
hsa-mir-22-3p	TET2	1	1	1	3
hsa-mir-22-3p	ARPC5	1	1	1	3
hsa-mir-22-3p	RGS2	1	1	1	3
hsa-mir-22-3p	ARHGEF26	1	1	1	3
hsa-mir-22-3p	TIAM1	1	1	1	3
hsa-mir-22-3p	CSF1R	1	1	1	3
hsa-mir-22-3p	CCNT2	1	1	1	3
hsa-mir-22-3p	KCTD10	1	1	1	3
hsa-mir-22-3p	SP1	1	1	1	3
hsa-mir-22-3p	SNAI1	1	1	1	3
hsa-mir-22-3p	PTEN	1	1	1	3
hsa-mir-22-3p	HDAC4	1	1	1	3
hsa-mir-22-3p	EDC3	1	1	1	3
hsa-mir-22-3p	RCC2	1	1	1	3
hsa-mir-22-3p	MECOM	1	1	1	3
hsa-mir-22-3p	MYCBP	1	1	1	3
hsa-mir-22-3p	MTDH	1	1	1	3
hsa-mir-22-3p	VSNL1	1	1	1	3
hsa-mir-22-3p	NCOA1	1	1	1	3
hsa-mir-22-3p	YWHAZ	1	1	1	3
hsa-mir-22-3p	NTRK2	1	1	1	3
hsa-mir-144-3p	TNPO1	1	1	1	3
hsa-mir-144-3p	ARID1A	1	1	1	3
hsa-mir-144-3p	NFE2L2	1	1	1	3
hsa-mir-144-3p	ZFP36L2	1	1	1	3
hsa-mir-144-3p	FNDC3A	1	1	1	3
hsa-mir-144-3p	ATXN1	1	1	1	3
hsa-mir-144-3p	ZFX	1	1	1	3
hsa-mir-144-3p	MAP3K4	1	1	1	3
hsa-mir-144-3p	MORC3	1	1	1	3
hsa-mir-144-3p	TBX18	1	1	1	3
hsa-mir-144-3p	ZCCHC2	1	1	1	3
hsa-mir-144-3p	TRIB1	1	1	1	3
hsa-mir-144-3p	MOB4	1	1	1	3
hsa-mir-144-3p	TMTC3	1	1	1	3
hsa-mir-144-3p	MBNL1	1	1	1	3
hsa-mir-144-3p	RORA	1	1	1	3
hsa-mir-144-3p	MYCN	1	1	1	3
hsa-mir-144-3p	TFAP4	1	1	1	3
hsa-mir-144-3p	ZEB1	1	1	1	3
hsa-mir-144-3p	HNRNPF	1	1	1	3
hsa-mir-144-3p	ZNF800	1	1	1	3
hsa-mir-144-3p	PANK1	1	1	1	3
hsa-mir-144-3p	ZNF207	1	1	1	3
hsa-mir-144-3p	ETS1	1	1	1	3
hsa-mir-144-3p	APPBP2	1	1	1	3
hsa-mir-144-3p	PPP2R2A	1	1	1	3
hsa-mir-144-3p	NR2F2	1	1	1	3
hsa-mir-144-3p	KPNA2	1	1	1	3
hsa-mir-144-3p	EZH2	1	1	1	3
hsa-mir-144-3p	ZC3H11A	1	1	1	3
hsa-mir-144-3p	MAML3	1	1	1	3
hsa-mir-144-3p	RAP2C	1	1	1	3
hsa-mir-144-3p	INO80D	1	1	1	3
hsa-mir-144-3p	MAP3K8	1	1	1	3
hsa-mir-144-3p	LSM14A	1	1	1	3
hsa-mir-144-3p	PTEN	1	1	1	3
hsa-mir-144-3p	DCBLD2	1	1	1	3
hsa-mir-144-3p	UBE2A	1	1	1	3
hsa-mir-144-3p	LCOR	1	1	1	3
hsa-mir-144-3p	MFSD6	1	1	1	3
hsa-mir-144-3p	HSPE1-MOB4	1	1	1	3
hsa-mir-144-3p	BCL2L11	1	1	1	3
hsa-mir-144-3p	RNF111	1	1	1	3
hsa-mir-144-3p	APP	1	1	1	3
hsa-mir-144-3p	ACSL4	1	1	1	3
hsa-mir-144-3p	TTN	1	1	1	3
hsa-mir-144-3p	LIFR	1	1	1	3
hsa-mir-144-3p	PBX3	1	1	1	3
hsa-mir-144-3p	HNRNPU	1	1	1	3
hsa-mir-144-3p	GOLGA7	1	1	1	3
hsa-mir-144-3p	PURB	1	1	1	3
hsa-mir-144-3p	BICD2	1	1	1	3
hsa-mir-144-3p	LRRC1	1	1	1	3
hsa-mir-144-3p	GRIK3	1	1	1	3
hsa-mir-144-3p	UBN2	1	1	1	3
hsa-mir-144-3p	SIX4	1	1	1	3
hsa-mir-144-3p	IRS1	1	1	1	3
hsa-mir-144-3p	HOXA10	1	1	1	3
hsa-mir-144-3p	ZEB2	1	1	1	3
hsa-mir-144-3p	PLAG1	1	1	1	3
hsa-mir-144-3p	NACC1	1	1	1	3
hsa-mir-144-3p	PHF3	1	1	1	3
hsa-mir-144-3p	NAA30	1	1	1	3
hsa-mir-144-3p	ZBTB7A	1	1	1	3
hsa-mir-144-3p	SMARCA5	1	1	1	3
hsa-mir-144-3p	CCNK	1	1	1	3
hsa-mir-144-3p	NR3C1	1	1	1	3
hsa-mir-144-3p	ATXN1L	1	1	1	3
hsa-mir-144-3p	TMED5	1	1	1	3
hsa-mir-144-3p	ANKRD12	1	1	1	3
hsa-mir-144-3p	MET	1	1	1	3
hsa-mir-144-3p	ZBTB20	1	1	1	3
hsa-mir-144-3p	RREB1	1	1	1	3
hsa-mir-144-3p	ELL2	1	1	1	3
hsa-mir-144-3p	TAOK1	1	1	1	3
hsa-mir-144-3p	PTP4A1	1	1	1	3
hsa-mir-144-3p	SAMD12	1	1	1	3
hsa-mir-144-3p	ITSN2	1	1	1	3
hsa-mir-144-3p	POU2F1	1	1	1	3
hsa-mir-144-3p	ANKRD11	1	1	1	3
hsa-mir-152-3p	DDX6	1	1	1	3
hsa-mir-152-3p	RNF219	1	1	1	3
hsa-mir-152-3p	CSF1	1	1	1	3
hsa-mir-152-3p	ALCAM	1	1	1	3
hsa-mir-152-3p	SESN3	1	1	1	3
hsa-mir-152-3p	MLEC	1	1	1	3
hsa-mir-152-3p	PPARD	1	1	1	3
hsa-mir-454-3p	ZFYVE9	1	1	1	3
hsa-mir-454-3p	JARID2	1	1	1	3
hsa-mir-454-3p	MAPK1	1	1	1	3
hsa-mir-454-3p	FBXO28	1	1	1	3
hsa-mir-454-3p	PIGA	1	1	1	3
hsa-mir-454-3p	MBNL1	1	1	1	3
hsa-mir-454-3p	NACC2	1	1	1	3
hsa-mir-454-3p	BTBD3	1	1	1	3
hsa-mir-454-3p	NABP1	1	1	1	3
hsa-mir-454-3p	DICER1	1	1	1	3
hsa-mir-454-3p	MSMO1	1	1	1	3
hsa-mir-454-3p	SNX5	1	1	1	3
hsa-mir-454-3p	EDN1	1	1	1	3
hsa-mir-454-3p	EOGT	1	1	1	3
hsa-mir-454-3p	EGLN3	1	1	1	3
hsa-mir-454-3p	PTPN4	1	1	1	3
hsa-mir-454-3p	CUL3	1	1	1	3
hsa-mir-454-3p	CEP55	1	1	1	3
hsa-mir-454-3p	IER3IP1	1	1	1	3
hsa-mir-454-3p	HBP1	1	1	1	3
hsa-mir-454-3p	LCLAT1	1	1	1	3
hsa-mir-454-3p	ENPP4	1	1	1	3
hsa-mir-454-3p	RBM20	1	1	1	3
hsa-mir-454-3p	SLC12A7	1	1	1	3
hsa-mir-454-3p	RAB5B	1	1	1	3
hsa-mir-454-3p	WNK3	1	1	1	3
hsa-mir-454-3p	VPS37B	1	1	1	3
hsa-mir-454-3p	ZNF711	1	1	1	3
hsa-mir-454-3p	UBN2	1	1	1	3
hsa-mir-21-5p	YOD1	1	1	1	3
hsa-mir-21-5p	FASLG	1	1	1	3
hsa-mir-21-5p	ZNF367	1	1	1	3
hsa-mir-21-5p	SKP2	1	1	1	3
hsa-mir-21-5p	TGFBI	1	1	1	3
hsa-mir-21-5p	IL12A	1	1	1	3
hsa-mir-21-5p	RALGPS2	1	1	1	3
hsa-mir-21-5p	PELI1	1	1	1	3
hsa-mir-21-5p	KRIT1	1	1	1	3
hsa-mir-21-5p	PBRM1	1	1	1	3
hsa-mir-21-5p	PLEKHA1	1	1	1	3
hsa-mir-21-5p	STAT3	1	1	1	3
hsa-mir-21-5p	BCL7A	1	1	1	3
hsa-mir-21-5p	CCL1	1	1	1	3
hsa-mir-21-5p	TIAM1	1	1	1	3
hsa-mir-21-5p	OSR1	1	1	1	3
hsa-mir-21-5p	PAN3	1	1	1	3
hsa-mir-21-5p	PDCD4	1	1	1	3
hsa-mir-21-5p	GID4	1	1	1	3
hsa-mir-21-5p	CPEB3	1	1	1	3
hsa-mir-21-5p	MAP3K1	1	1	1	3
hsa-mir-21-5p	NTF3	1	1	1	3
hsa-mir-21-5p	TIMP3	1	1	1	3
hsa-mir-21-5p	RECK	1	1	1	3
hsa-mir-21-5p	CCL20	1	1	1	3
hsa-mir-21-5p	JAG1	1	1	1	3
hsa-mir-21-5p	BTG2	1	1	1	3
hsa-mir-21-5p	LRRC57	1	1	1	3
hsa-mir-21-5p	NFIA	1	1	1	3
hsa-mir-21-5p	GLCCI1	1	1	1	3
hsa-mir-21-5p	KLHL15	1	1	1	3
hsa-mir-21-5p	SPRY2	1	1	1	3
hsa-mir-21-5p	RASA1	1	1	1	3
hsa-mir-21-5p	RMND5A	1	1	1	3
hsa-mir-21-5p	STAG2	1	1	1	3
hsa-mir-21-5p	SOX5	1	1	1	3
hsa-mir-21-5p	TMEM170A	1	1	1	3
hsa-mir-21-5p	HIPK3	1	1	1	3
hsa-mir-21-5p	EPHA4	1	1	1	3
hsa-mir-21-5p	WWP1	1	1	1	3
hsa-mir-21-5p	RASGRP1	1	1	1	3
hsa-mir-21-5p	NFIB	1	1	1	3
hsa-mir-21-5p	UBR3	1	1	1	3
hsa-mir-21-5p	RP2	1	1	1	3
hsa-mir-21-5p	SMAD7	1	1	1	3
hsa-mir-21-5p	KBTBD6	1	1	1	3
hsa-mir-21-5p	MSH2	1	1	1	3
hsa-mir-21-5p	DUSP8	1	1	1	3
hsa-mir-21-5p	MTMR12	1	1	1	3
hsa-mir-21-5p	PRKCE	1	1	1	3
hsa-mir-21-5p	FBXO11	1	1	1	3
hsa-mir-21-5p	PCBP1	1	1	1	3
hsa-mir-21-5p	MAP2K3	1	1	1	3
hsa-mir-21-5p	SATB1	1	1	1	3
hsa-mir-21-5p	TNRC6B	1	1	1	3
hsa-mir-21-5p	ST6GAL1	1	1	1	3
hsa-mir-21-5p	VASH2	1	1	1	3
hsa-mir-21-5p	AGO4	1	1	1	3
hsa-mir-21-5p	ZCCHC3	1	1	1	3
hsa-mir-21-5p	CDC25A	1	1	1	3
hsa-mir-21-5p	CBX4	1	1	1	3
hsa-mir-21-5p	SOCS6	1	1	1	3
hsa-mir-21-5p	LIFR	1	1	1	3
hsa-mir-21-5p	NFAT5	1	1	1	3
hsa-mir-21-5p	PIK3R1	1	1	1	3
hsa-mir-21-5p	MBNL1	1	1	1	3
hsa-mir-21-5p	JPH1	1	1	1	3
hsa-mir-21-5p	SLC16A10	1	1	1	3
hsa-mir-21-5p	RTN4	1	1	1	3
hsa-mir-21-5p	BMPR2	1	1	1	3
hsa-mir-21-5p	TNPO1	1	1	1	3
hsa-mir-21-5p	TESK2	1	1	1	3
hsa-mir-21-5p	SUZ12	1	1	1	3
hsa-mir-21-5p	ADNP	1	1	1	3
hsa-mir-21-5p	TET1	1	1	1	3
hsa-mir-21-5p	MEF2C	1	1	1	3
hsa-mir-21-5p	SCRN1	1	1	1	3
hsa-mir-21-5p	SOWAHC	1	1	1	3
hsa-mir-21-5p	OLR1	1	1	1	3
hsa-mir-21-5p	KLHL42	1	1	1	3
hsa-mir-21-5p	SESN1	1	1	1	3
hsa-mir-21-5p	RASEF	1	1	1	3
hsa-mir-21-5p	TGFB2	1	1	1	3
hsa-mir-21-5p	ANKRD46	1	1	1	3
hsa-mir-21-5p	FRS2	1	1	1	3
hsa-mir-21-5p	COL4A1	1	1	1	3
hsa-mir-21-5p	NAA50	1	1	1	3
hsa-mir-21-5p	PURB	1	1	1	3
hsa-mir-21-5p	KLF5	1	1	1	3
hsa-mir-21-5p	PAG1	1	1	1	3
hsa-mir-21-5p	HNRNPK	1	1	1	3
hsa-mir-338-3p	ZBTB39	1	1	1	3
hsa-mir-338-3p	UBE2Q1	1	1	1	3
hsa-mir-338-3p	NRP1	1	1	1	3
hsa-mir-338-3p	ZBTB18	1	1	1	3
hsa-mir-338-3p	SALL1	1	1	1	3
hsa-mir-338-3p	GATA6	1	1	1	3
hsa-mir-338-3p	DAB2IP	1	1	1	3
hsa-mir-338-3p	NOVA1	1	1	1	3
hsa-mir-338-3p	ZDHHC18	1	1	1	3
hsa-mir-338-3p	RUNX2	1	1	1	3
hsa-mir-338-3p	MSN	1	1	1	3
hsa-mir-338-3p	ADAM17	1	1	1	3
hsa-mir-187-3p	DYRK2	1	1	1	3
hsa-mir-122-5p	ANKRD13C	1	1	1	3
hsa-mir-122-5p	SLC52A2	1	1	1	3
hsa-mir-122-5p	P4HA1	1	1	1	3
hsa-mir-122-5p	CS	1	1	1	3
hsa-mir-122-5p	PIP4K2A	1	1	1	3
hsa-mir-122-5p	FUNDC2	1	1	1	3
hsa-mir-122-5p	SPRY2	1	1	1	3
hsa-mir-122-5p	CTDNEP1	1	1	1	3
hsa-mir-122-5p	HECTD3	1	1	1	3
hsa-mir-122-5p	PDK4	1	1	1	3
hsa-mir-122-5p	RBM47	1	1	1	3
hsa-mir-122-5p	CCNG1	1	1	1	3
hsa-mir-122-5p	SMYD4	1	1	1	3
hsa-mir-122-5p	SLC7A1	1	1	1	3
hsa-mir-122-5p	TBC1D22B	1	1	1	3
hsa-mir-122-5p	PKM	1	1	1	3
hsa-mir-122-5p	CLIC4	1	1	1	3
hsa-mir-122-5p	ADAM10	1	1	1	3
hsa-mir-122-5p	SUCLA2	1	1	1	3
hsa-mir-122-5p	PXMP4	1	1	1	3
hsa-mir-122-5p	FOXK2	1	1	1	3
hsa-mir-122-5p	NT5C3A	1	1	1	3
hsa-mir-122-5p	ALDOA	1	1	1	3
hsa-mir-122-5p	G6PC3	1	1	1	3
hsa-mir-122-5p	KDELC2	1	1	1	3
hsa-mir-122-5p	PRKRA	1	1	1	3
hsa-mir-122-5p	FOXP1	1	1	1	3
hsa-mir-122-5p	NPEPPS	1	1	1	3
hsa-mir-122-5p	TFDP2	1	1	1	3
hsa-mir-122-5p	PEG10	1	1	1	3
hsa-mir-122-5p	ST6GALNAC4	1	1	1	3
hsa-mir-122-5p	H1F0	1	1	1	3
hsa-mir-155-5p	JARID2	1	1	1	3
hsa-mir-155-5p	ZNF652	1	1	1	3
hsa-mir-155-5p	BACH1	1	1	1	3
hsa-mir-155-5p	ZIC3	1	1	1	3
hsa-mir-155-5p	IRF2BP2	1	1	1	3
hsa-mir-155-5p	CHAF1A	1	1	1	3
hsa-mir-155-5p	FOS	1	1	1	3
hsa-mir-155-5p	TP53INP1	1	1	1	3
hsa-mir-155-5p	MYBL1	1	1	1	3
hsa-mir-155-5p	KANSL1	1	1	1	3
hsa-mir-155-5p	TSHZ3	1	1	1	3
hsa-mir-155-5p	LCORL	1	1	1	3
hsa-mir-155-5p	CARD11	1	1	1	3
hsa-mir-155-5p	TRIM32	1	1	1	3
hsa-mir-155-5p	E2F2	1	1	1	3
hsa-mir-155-5p	CSNK1G2	1	1	1	3
hsa-mir-155-5p	MYB	1	1	1	3
hsa-mir-155-5p	ZNF236	1	1	1	3
hsa-mir-155-5p	TLE4	1	1	1	3
hsa-mir-155-5p	HIVEP2	1	1	1	3
hsa-mir-155-5p	MIDN	1	1	1	3
hsa-mir-155-5p	WEE1	1	1	1	3
hsa-mir-155-5p	ARID2	1	1	1	3
hsa-mir-155-5p	SMAD2	1	1	1	3
hsa-mir-155-5p	DET1	1	1	1	3
hsa-mir-155-5p	CSF1R	1	1	1	3
hsa-mir-155-5p	PALD1	1	1	1	3
hsa-mir-155-5p	RICTOR	1	1	1	3
hsa-mir-155-5p	RAB11FIP2	1	1	1	3
hsa-mir-155-5p	RCN2	1	1	1	3
hsa-mir-155-5p	TAB2	1	1	1	3
hsa-mir-155-5p	STRN3	1	1	1	3
hsa-mir-155-5p	IKBKE	1	1	1	3
hsa-mir-155-5p	WBP1L	1	1	1	3
hsa-mir-155-5p	CEBPB	1	1	1	3
hsa-mir-155-5p	MYO1D	1	1	1	3
hsa-mir-155-5p	ANKFY1	1	1	1	3
hsa-mir-155-5p	RREB1	1	1	1	3
hsa-mir-155-5p	TAPT1	1	1	1	3
hsa-mir-155-5p	FGF7	1	1	1	3
hsa-mir-155-5p	CBL	1	1	1	3
hsa-mir-155-5p	SMARCA4	1	1	1	3
hsa-mir-155-5p	KRAS	1	1	1	3
hsa-mir-155-5p	HNRNPA3	1	1	1	3
hsa-mir-155-5p	LRRC59	1	1	1	3
hsa-mir-155-5p	EHD1	1	1	1	3
hsa-mir-155-5p	ZBTB38	1	1	1	3
hsa-mir-155-5p	DHX40	1	1	1	3
hsa-mir-155-5p	ETS1	1	1	1	3
hsa-mir-155-5p	DNAJB1	1	1	1	3
hsa-mir-155-5p	FAM135A	1	1	1	3
hsa-mir-155-5p	MEF2A	1	1	1	3
hsa-mir-155-5p	PTPRJ	1	1	1	3
hsa-mir-155-5p	TRPS1	1	1	1	3
hsa-mir-155-5p	MYO10	1	1	1	3
hsa-mir-155-5p	PICALM	1	1	1	3
hsa-mir-155-5p	CAB39	1	1	1	3
hsa-mir-155-5p	S1PR1	1	1	1	3
hsa-mir-155-5p	RAPGEF2	1	1	1	3
hsa-mir-155-5p	GPM6B	1	1	1	3
hsa-mir-155-5p	MAP3K10	1	1	1	3
hsa-mir-155-5p	SOCS1	1	1	1	3
hsa-mir-155-5p	HBP1	1	1	1	3
hsa-mir-155-5p	WWC1	1	1	1	3
hsa-mir-155-5p	MEIS1	1	1	1	3
hsa-mir-155-5p	RCOR1	1	1	1	3
hsa-mir-155-5p	INPP5D	1	1	1	3
hsa-mir-155-5p	ZSWIM6	1	1	1	3
hsa-mir-155-5p	ITK	1	1	1	3
hsa-mir-155-5p	RNF123	1	1	1	3
hsa-mir-155-5p	KBTBD2	1	1	1	3
hsa-mir-155-5p	SAP30L	1	1	1	3
hsa-mir-155-5p	GNAS	1	1	1	3
hsa-mir-155-5p	PDE3A	1	1	1	3
hsa-mir-155-5p	PDE12	1	1	1	3
hsa-mir-155-5p	RBAK	1	1	1	3
hsa-mir-155-5p	PAXBP1	1	1	1	3
hsa-mir-155-5p	TOMM20	1	1	1	3
hsa-mir-155-5p	SPI1	1	1	1	3
hsa-mir-155-5p	C3orf18	1	1	1	3
hsa-mir-155-5p	PELI1	1	1	1	3
hsa-mir-155-5p	NKX3-1	1	1	1	3
hsa-mir-155-5p	IL17RB	1	1	1	3
hsa-mir-155-5p	CREBRF	1	1	1	3
hsa-mir-155-5p	CHD8	1	1	1	3
hsa-mir-155-5p	MSI2	1	1	1	3
hsa-mir-155-5p	PEA15	1	1	1	3
hsa-mir-155-5p	MBNL3	1	1	1	3
hsa-mir-155-5p	TCF4	1	1	1	3
hsa-mir-155-5p	RAB5C	1	1	1	3
hsa-mir-155-5p	SERTAD2	1	1	1	3
hsa-mir-155-5p	YWHAZ	1	1	1	3
hsa-mir-155-5p	EEF2	1	1	1	3
hsa-mir-155-5p	RORA	1	1	1	3
hsa-mir-155-5p	BAG5	1	1	1	3
hsa-mir-155-5p	MYLK	1	1	1	3
hsa-mir-155-5p	TSPAN14	1	1	1	3
hsa-mir-155-5p	TADA2B	1	1	1	3
hsa-mir-155-5p	PKN2	1	1	1	3
hsa-mir-155-5p	CARHSP1	1	1	1	3
hsa-mir-155-5p	AAK1	1	1	1	3
hsa-mir-155-5p	CKAP5	1	1	1	3
hsa-mir-155-5p	TBRG1	1	1	1	3
hsa-mir-155-5p	ARL5B	1	1	1	3
hsa-mir-155-5p	DMTF1	1	1	1	3
hsa-mir-155-5p	KDM3A	1	1	1	3
hsa-mir-155-5p	HERC4	1	1	1	3
hsa-mir-155-5p	RAP1B	1	1	1	3
hsa-mir-155-5p	HIF1A	1	1	1	3
hsa-mir-155-5p	SMAD5	1	1	1	3
hsa-mir-155-5p	ETNK2	1	1	1	3
hsa-mir-155-5p	TERF1	1	1	1	3
hsa-mir-155-5p	SMAD1	1	1	1	3
hsa-mir-155-5p	MMP16	1	1	1	3
hsa-mir-155-5p	COPS3	1	1	1	3
hsa-mir-155-5p	SOCS6	1	1	1	3
hsa-mir-155-5p	MORC3	1	1	1	3
hsa-mir-155-5p	BCAT1	1	1	1	3
hsa-mir-155-5p	KIF3A	1	1	1	3
hsa-mir-155-5p	NAA50	1	1	1	3
hsa-mir-155-5p	MAFB	1	1	1	3
hsa-mir-155-5p	UBTD2	1	1	1	3
hsa-mir-155-5p	CHD9	1	1	1	3
hsa-mir-155-5p	ADAM10	1	1	1	3
hsa-mir-155-5p	RAB3B	1	1	1	3
hsa-mir-155-5p	SPRED1	1	1	1	3
hsa-mir-155-5p	RHEB	1	1	1	3
hsa-mir-155-5p	SLC33A1	1	1	1	3
hsa-mir-155-5p	APC	1	1	1	3
hsa-mir-155-5p	AGO4	1	1	1	3
hsa-mir-182-5p	MITF	1	1	1	3
hsa-mir-182-5p	MTSS1	1	1	1	3
hsa-mir-182-5p	NPTX1	1	1	1	3
hsa-mir-182-5p	ADCY6	1	1	1	3
hsa-mir-182-5p	FOXF2	1	1	1	3
hsa-mir-182-5p	ZFP36L1	1	1	1	3
hsa-mir-182-5p	FOXO3	1	1	1	3
hsa-mir-182-5p	RARG	1	1	1	3
hsa-mir-182-5p	NRN1	1	1	1	3
hsa-mir-182-5p	IGF1R	1	1	1	3
hsa-mir-182-5p	FLOT1	1	1	1	3
hsa-mir-182-5p	HOXA9	1	1	1	3
hsa-mir-182-5p	CUL5	1	1	1	3
hsa-mir-182-5p	PPM1L	1	1	1	3
hsa-mir-182-5p	EVI5	1	1	1	3
hsa-mir-182-5p	RASA2	1	1	1	3
hsa-mir-182-5p	FBXW7	1	1	1	3
hsa-mir-182-5p	ZFAND4	1	1	1	3
hsa-mir-182-5p	PCDH8	1	1	1	3
hsa-mir-182-5p	CREB1	1	1	1	3
hsa-mir-182-5p	CLOCK	1	1	1	3
hsa-mir-182-5p	PRKAA2	1	1	1	3
hsa-mir-182-5p	RECK	1	1	1	3
hsa-mir-182-5p	NUFIP2	1	1	1	3
hsa-mir-182-5p	CYLD	1	1	1	3
hsa-mir-182-5p	TMEM170B	1	1	1	3
hsa-mir-182-5p	TP53INP1	1	1	1	3
hsa-mir-182-5p	THBS1	1	1	1	3
hsa-mir-182-5p	PPP1R11	1	1	1	3
hsa-mir-182-5p	FGF9	1	1	1	3
hsa-mir-182-5p	NFIC	1	1	1	3
hsa-mir-182-5p	USP5	1	1	1	3
hsa-mir-182-5p	SATB2	1	1	1	3
hsa-mir-182-5p	LSM14A	1	1	1	3
hsa-mir-182-5p	GABRB1	1	1	1	3
hsa-mir-182-5p	CITED2	1	1	1	3
hsa-mir-182-5p	CADM1	1	1	1	3
hsa-mir-182-5p	FOXO1	1	1	1	3
hsa-mir-182-5p	RCC2	1	1	1	3
hsa-mir-182-5p	CHL1	1	1	1	3
hsa-mir-182-5p	PLD1	1	1	1	3
hsa-mir-182-5p	ARRDC3	1	1	1	3
hsa-mir-182-5p	QSER1	1	1	1	3
hsa-mir-182-5p	PPP1R12A	1	1	1	3
hsa-mir-182-5p	BCL2	1	1	1	3
hsa-mir-182-5p	SESN2	1	1	1	3
hsa-mir-182-5p	NUP50	1	1	1	3
hsa-mir-182-5p	PFN1	1	1	1	3
hsa-mir-182-5p	DDAH1	1	1	1	3
hsa-mir-182-5p	LRRC4	1	1	1	3
hsa-mir-182-5p	CCND2	1	1	1	3
hsa-mir-182-5p	EIF4EBP2	1	1	1	3
hsa-mir-182-5p	SH3BGRL3	1	1	1	3
hsa-mir-182-5p	STK17B	1	1	1	3
hsa-mir-182-5p	ACER2	1	1	1	3
hsa-mir-182-5p	PDK4	1	1	1	3
hsa-mir-182-5p	ATP8A2	1	1	1	3
hsa-mir-182-5p	KDM5A	1	1	1	3
hsa-mir-182-5p	NDRG1	1	1	1	3
hsa-mir-96-5p	ATXN1	1	1	1	3
hsa-mir-96-5p	MTSS1	1	1	1	3
hsa-mir-96-5p	ZEB1	1	1	1	3
hsa-mir-96-5p	FAM171A1	1	1	1	3
hsa-mir-96-5p	ALK	1	1	1	3
hsa-mir-96-5p	FOXO3	1	1	1	3
hsa-mir-96-5p	KRAS	1	1	1	3
hsa-mir-96-5p	ASH1L	1	1	1	3
hsa-mir-96-5p	EDEM1	1	1	1	3
hsa-mir-96-5p	TSKU	1	1	1	3
hsa-mir-96-5p	DDIT3	1	1	1	3
hsa-mir-96-5p	JAZF1	1	1	1	3
hsa-mir-96-5p	TP53INP1	1	1	1	3
hsa-mir-96-5p	HOXA5	1	1	1	3
hsa-mir-96-5p	CTSB	1	1	1	3
hsa-mir-96-5p	SLC25A25	1	1	1	3
hsa-mir-96-5p	PTPN9	1	1	1	3
hsa-mir-31-5p	SLC1A2	1	1	1	3
hsa-mir-31-5p	RHOBTB1	1	1	1	3
hsa-mir-31-5p	TBXA2R	1	1	1	3
hsa-mir-31-5p	LATS2	1	1	1	3
hsa-mir-31-5p	STK40	1	1	1	3
hsa-mir-31-5p	SYDE2	1	1	1	3
hsa-mir-31-5p	PRKCE	1	1	1	3
hsa-mir-31-5p	NUMB	1	1	1	3
hsa-mir-31-5p	SATB2	1	1	1	3
hsa-mir-31-5p	JAZF1	1	1	1	3
hsa-mir-31-5p	HIF1AN	1	1	1	3
hsa-mir-31-5p	YWHAE	1	1	1	3
hsa-mir-31-5p	DMD	1	1	1	3
hsa-mir-31-5p	VPS26B	1	1	1	3
hsa-mir-31-5p	CREG1	1	1	1	3
hsa-mir-31-5p	FZD3	1	1	1	3
hsa-mir-31-5p	SERTAD2	1	1	1	3
hsa-mir-31-5p	CCNT1	1	1	1	3
hsa-mir-31-5p	ZC3H12C	1	1	1	3
hsa-mir-31-5p	E2F2	1	1	1	3
hsa-mir-31-5p	RASA1	1	1	1	3
hsa-mir-31-5p	RAB5B	1	1	1	3
hsa-mir-31-5p	BAHD1	1	1	1	3
hsa-mir-31-5p	KLF13	1	1	1	3
hsa-mir-31-5p	BAP1	1	1	1	3
hsa-mir-31-5p	NFIC	1	1	1	3
hsa-mir-31-5p	RDX	1	1	1	3
hsa-mir-31-5p	NFAT5	1	1	1	3
hsa-mir-31-5p	SFXN1	1	1	1	3
hsa-mir-31-5p	GNA13	1	1	1	3
hsa-mir-31-5p	SPRED1	1	1	1	3
hsa-mir-31-5p	ARID1A	1	1	1	3
hsa-mir-221-3p	HECTD2	1	1	1	3
hsa-mir-221-3p	HMBOX1	1	1	1	3
hsa-mir-221-3p	MIDN	1	1	1	3
hsa-mir-221-3p	MYLIP	1	1	1	3
hsa-mir-221-3p	POGZ	1	1	1	3
hsa-mir-221-3p	CHSY1	1	1	1	3
hsa-mir-221-3p	KIF16B	1	1	1	3
hsa-mir-221-3p	ATXN1	1	1	1	3
hsa-mir-221-3p	TMCC1	1	1	1	3
hsa-mir-221-3p	PIK3R1	1	1	1	3
hsa-mir-221-3p	BCL2L11	1	1	1	3
hsa-mir-221-3p	BRWD1	1	1	1	3
hsa-mir-221-3p	DDIT4	1	1	1	3
hsa-mir-221-3p	RNF4	1	1	1	3
hsa-mir-221-3p	BBC3	1	1	1	3
hsa-mir-221-3p	PCDHA1	1	1	1	3
hsa-mir-221-3p	PCDHA4	1	1	1	3
hsa-mir-221-3p	PCDHA7	1	1	1	3
hsa-mir-221-3p	PCDHA3	1	1	1	3
hsa-mir-221-3p	PCDHA12	1	1	1	3
hsa-mir-221-3p	PCDHA11	1	1	1	3
hsa-mir-221-3p	PCDHA2	1	1	1	3
hsa-mir-221-3p	PCDHA6	1	1	1	3
hsa-mir-221-3p	PCDHA5	1	1	1	3
hsa-mir-221-3p	PCDHA10	1	1	1	3
hsa-mir-221-3p	PCDHAC1	1	1	1	3
hsa-mir-221-3p	PCDHA8	1	1	1	3
hsa-mir-221-3p	PCDHA13	1	1	1	3
hsa-mir-221-3p	PCDHAC2	1	1	1	3
hsa-mir-221-3p	PDIK1L	1	1	1	3
hsa-mir-221-3p	PTBP3	1	1	1	3
hsa-mir-221-3p	TRPS1	1	1	1	3
hsa-mir-221-3p	HNRNPA0	1	1	1	3
hsa-mir-221-3p	SOCS3	1	1	1	3
hsa-mir-221-3p	ZNF652	1	1	1	3
hsa-mir-221-3p	TMEM132B	1	1	1	3
hsa-mir-221-3p	MAPK10	1	1	1	3
hsa-mir-221-3p	CTCF	1	1	1	3
hsa-mir-221-3p	SOX11	1	1	1	3
hsa-mir-221-3p	FOS	1	1	1	3
hsa-mir-221-3p	RNF44	1	1	1	3
hsa-mir-221-3p	ARHGAP42	1	1	1	3
hsa-mir-222-3p	CDKN1B	1	1	1	3
hsa-mir-222-3p	PANK3	1	1	1	3
hsa-mir-222-3p	GRB10	1	1	1	3
hsa-mir-222-3p	KIT	1	1	1	3
hsa-mir-222-3p	TP53BP2	1	1	1	3
hsa-mir-222-3p	SUN2	1	1	1	3
hsa-mir-222-3p	PPP2R2A	1	1	1	3
hsa-mir-222-3p	FAM214A	1	1	1	3
hsa-mir-222-3p	ESR1	1	1	1	3
hsa-mir-222-3p	DPP8	1	1	1	3
hsa-mir-222-3p	ZFYVE16	1	1	1	3
hsa-mir-222-3p	RNPS1	1	1	1	3
hsa-mir-222-3p	SNX4	1	1	1	3
hsa-mir-222-3p	PLXNC1	1	1	1	3
hsa-mir-222-3p	BMF	1	1	1	3
hsa-mir-222-3p	MEGF9	1	1	1	3
hsa-mir-222-3p	PAIP2	1	1	1	3
hsa-mir-222-3p	VGLL4	1	1	1	3
hsa-mir-222-3p	YWHAG	1	1	1	3
hsa-mir-222-3p	KPNA2	1	1	1	3
hsa-mir-222-3p	NGRN	1	1	1	3
hsa-mir-222-3p	ETS1	1	1	1	3
hsa-mir-222-3p	HIPK2	1	1	1	3
hsa-mir-222-3p	STOX2	1	1	1	3
hsa-mir-222-3p	RECK	1	1	1	3
hsa-mir-222-3p	STMN1	1	1	1	3
hsa-mir-222-3p	ARID1A	1	1	1	3
hsa-mir-222-3p	UBN2	1	1	1	3
hsa-mir-222-3p	DICER1	1	1	1	3
hsa-mir-424-5p	LSM11	1	1	1	3
hsa-mir-424-5p	CCNE1	1	1	1	3
hsa-mir-424-5p	CDCA4	1	1	1	3
hsa-mir-424-5p	MTMR3	1	1	1	3
hsa-mir-424-5p	TMEM100	1	1	1	3
hsa-mir-424-5p	AKT3	1	1	1	3
hsa-mir-424-5p	MYB	1	1	1	3
hsa-mir-424-5p	WEE1	1	1	1	3
hsa-mir-424-5p	KIF23	1	1	1	3
hsa-mir-424-5p	SEC24A	1	1	1	3
hsa-mir-424-5p	DDX3X	1	1	1	3
hsa-mir-424-5p	USP42	1	1	1	3
hsa-mir-424-5p	ZFHX4	1	1	1	3
hsa-mir-424-5p	MYO5A	1	1	1	3
hsa-mir-424-5p	LRIG2	1	1	1	3
hsa-mir-424-5p	ZNF367	1	1	1	3
hsa-mir-424-5p	WNK3	1	1	1	3
hsa-mir-424-5p	MAP2K1	1	1	1	3
hsa-mir-424-5p	FOXK1	1	1	1	3
hsa-mir-424-5p	SMAD7	1	1	1	3
hsa-mir-424-5p	YTHDC1	1	1	1	3
hsa-mir-424-5p	PPP1R11	1	1	1	3
hsa-mir-424-5p	RARB	1	1	1	3
hsa-mir-424-5p	CCND1	1	1	1	3
hsa-mir-424-5p	C1orf21	1	1	1	3
hsa-mir-424-5p	ZNF449	1	1	1	3
hsa-mir-424-5p	WIPI2	1	1	1	3
hsa-mir-424-5p	CDC37L1	1	1	1	3
hsa-mir-424-5p	TLL1	1	1	1	3
hsa-mir-424-5p	BZW1	1	1	1	3
hsa-mir-424-5p	CDK17	1	1	1	3
hsa-mir-424-5p	MOB4	1	1	1	3
hsa-mir-424-5p	PRDM4	1	1	1	3
hsa-mir-424-5p	PTPRD	1	1	1	3
hsa-mir-424-5p	UBR3	1	1	1	3
hsa-mir-424-5p	DMTF1	1	1	1	3
hsa-mir-424-5p	CAPZA2	1	1	1	3
hsa-mir-424-5p	PPP6R3	1	1	1	3
hsa-mir-424-5p	SLC2A3	1	1	1	3
hsa-mir-424-5p	CUL2	1	1	1	3
hsa-mir-424-5p	FKBP1A	1	1	1	3
hsa-mir-424-5p	HSPE1-MOB4	1	1	1	3
hsa-mir-424-5p	ZNF704	1	1	1	3
hsa-mir-424-5p	ANLN	1	1	1	3
hsa-mir-424-5p	CREBL2	1	1	1	3
hsa-mir-424-5p	DENND6A	1	1	1	3
hsa-mir-424-5p	TAOK1	1	1	1	3
hsa-mir-424-5p	EFNB2	1	1	1	3
hsa-mir-424-5p	CDC14A	1	1	1	3
